# Supplementary material for: Stabilized Palladium Nanoparticles from Bis-(N-benzoylthiourea) Derived-PdII Complexes as Efficient Catalysts for Sustainable Cross-Coupling Reactions in Water
Source: Molecules. 2024 Mar 4;29(5):1138. doi: 10.3390/molecules29051138 (PMC10933781; doi:10.3390/molecules29051138)
Supplement: Supplementary file 1 [file molecules-29-01138-s001.zip]

Archive with 1 entries (1 files):
- molecules-2874651-supplementary.pdf
